# Supplementary material for: Short-term effect of osteopathic manual techniques (OMT) on respiratory function in healthy individuals
Source: PLoS One. 2020 Jun 30;15(6):e0235308. doi: 10.1371/journal.pone.0235308 (PMC7326176; doi:10.1371/journal.pone.0235308)
Supplement: S1 Dataset — (XLSX) [file pone.0235308.s001.xlsx]

## Sheet: Arkusz1
Age	FVC before	FVC after	FEV1 before	FEV1 after	PEF before	PEF after	Group
38	4.89	4.46	4.25	3.87	7.55	8.97	Experimental
35	2.5	2.77	2.14	2.51	2.82	7.03	Experimental
38	4.63	4.61	4.02	3.95	7.07	8.28	Experimental
35	4.03	5.71	4.02	4.54	10.24	10.66	Experimental
34	3.95	4	3.43	3.44	7.6	8.12	Experimental
42	3.26	3.28	2.81	2.79	6.25	6.74	Experimental
19	4.28	4.97	4.12	4.26	5.7	7.26	Experimental
42	2.74	3.17	2.72	2.91	6.81	7.26	Experimental
33	2.5	2.68	2.34	2.5	5.53	6.74	Experimental
28	4.74	4.52	4.6	4.38	11.21	12.15	Experimental
31	2.83	2.85	2.5	2.72	4.1	4.8	Experimental
30	5.32	5.12	4.56	4.5	10.74	10.32	Experimental
33	4.85	5.12	3.69	3.87	7.83	9.33	Experimental
31	4.97	5.07	4.13	4.33	5.33	6.67	Experimental
31	3.61	4	3.52	3.65	8.4	8.99	Experimental
33	4.6	4.51	3.54	3.46	9.29	8.78	Placebo
42	2.5	2.57	1.83	1.9	5.12	5.2	Placebo
30	3.61	4.26	3.21	3.51	7.07	7.18	Placebo
39	4	4.28	3.94	4.04	11.93	11.93	Placebo
28	3.05	3.03	2.85	2.98	6.91	7.03	Placebo
41	3.57	4.41	3.55	3.67	11.71	11.82	Placebo
25	3.81	3.6	3.69	3.59	8.23	9.42	Placebo
28	4.21	4.22	3.52	3.51	7.51	6.99	Placebo
29	4.29	4.28	3.61	3.56	7.14	7.3	Placebo
31	3.78	3.96	3.31	3.44	6.99	6.91	Placebo
35	5.72	5.51	4.5	4.55	9.22	9.35	Placebo
46	3.47	2.69	2.77	2.59	5.73	5.49	Placebo
31	3.99	3.6	3.63	3.52	8.44	8.97	Placebo
30	4.2	3.7	3.47	3.57	9.29	8.67	Placebo
33	3.86	4.37	3.59	3.65	9.63	9.09	Placebo
